# Supplementary material for: ﻿Checklist of Orchidaceae from Caquetá, Colombia
Source: PhytoKeys. 2023 Jul 6;229:21–46. doi: 10.3897/phytokeys.229.102737 (PMC10346030; doi:10.3897/phytokeys.229.102737)
Supplement: Supplementary material 1 — Supplementary data [file phytokeys-229-021_article-102737__-s001.xlsx]

## Sheet: Appendix 1
Species name	Accessions reviewed	Area
Acianthera casapensis (Lindl.) Pridgeon & M.W. Chase	iNaturalist	BEL
Acianthera ciliata (Knowles & Westc.) F. Barros & L.R.S. Guim.	Pabon M. 320 (COAH), Arias T. 851, 852, 914 (HUAZ)	SOL, VAL
Acianthera discophylla (Luer & Carnevali) Luer	Living collection (El Manantial, Florencia)	SOL
Acianthera erinacea (Rchb.f.) A.Doucette	Arias T. 951, Chaux-Varela J. 61 (HUAZ)	FLO, PAU, SVC
Acianthera sicaria (Lindl.) Pridgeon & M.W.Chase	Arias T. 917 (HUAZ)	FLO
Aganisia cyanea (Lindl.) Rchb.f.	Arevalo R. 406 (COAH), Vasco A. 389, 396, 360, 420 (HUA), Trujillo E. 1043 (HUAZ)	BEL, SOL
Aganisia fimbriata Rchb.f.	Torres M.M. 1084 (COAH), Mesa N. & Trujillo E. 24 (HUAZ)	FLO, SOL
Anathallis acuminata (Kunth) Pridgeon & M.W.Chase	Benavides A. 506 (HUA), Arias T. 969 (HUAZ)	DON, SOL
Anathallis brevipes (H.Focke) Pridgeon & M.W.Chase	Arias T. 906 (HUAZ)	CAR
Anathallis spiculifera (Lindl.) Luer	Sanchez M. 1834, 1835 (COAH)	SOL
Anathallis sclerophylla (Lindl.) Pridgeon & M.W.Chase	iNaturalist	SVC
Aspidogyne clavijera (Rchb. f.) Meneguzzo	Cardenas D. 45472 (COAH)	MOR
Aspidogyne confusa (C. Schweinf.) Garay	Castro F. 9890 (COAH)	SOL
Aspidogyne foliosa (Poepp. & Endl.) Garay	Trujillo E. 7026, 7109 (CUVC)	ALB
Aspidogyne jamesonii (Garay) Meneguzzo	Romero 4050 (COL)	CAR
Batemannia colleyi Lindl.	Arevalo R. 43 (COL), Vasco A. 158 (HUA)	FLO, SOL
Beloglottis costaricensis Schltr.	iNaturalist	FLO
Bifrenaria clavigera Rchb.f.	Trujillo E. 1043 (COAH)	BEL
Bifrenaria longicornis Lindl.	Arbelaez E. 907 (COAH), Arevalo R. 417 (COL), Vasco A. 264 (HUA)	SOL
Braemia vittata (Lindl.) Jenny	Duivenvoorden J. 2362, Torres M. 1128 (COAH), Benavides A. 634 (HUA)	SOL
Brachionidium lehmannii Luer	Arias T. 952 (HUAZ)	PAU
Brassia caudata (L.) Lindl.	Ortiz-Valdivieso M. 596 (HPUJ), Arias T. 857 (HUAZ)	BEL
Bulbophyllum lehmannianum Kraenzl.	Arevalo R. 363 (COL)	FLO
Campylocentrum kuntzei Cogn. ex Kuntze	Correa M. 7136 (COAH, HUAZ)	FLO
Campylocentrum micranthum (Lindl.) Maury	iNaturalist	SVC
Catasetum discolor (Lindl.) Lindl.	Arbelaez E. 238 (HUA), Idobro J.M. 9001 (COL), Arevalo R. 311 (COL), Sastre R.D. 5173 (P)	SOL
Catasetum ochraceum Lindl.	Gonzalez M.F. 2680, 2710 (COL)	SOL
Catasetum roseo-album (Hook.) Lindl.	Barbosa C. 7716 (FMB)	SOL
Catasetum tabulare Lindl.	Perdomo O. 430 (CUVC)	FLO
Catasetum tuberculatum Dodson C.	Aguilar M. 253 (COAH), Arias T. 858 (HUAZ)	FLO
Catasetum villegasii G.F. Carr	Carr G. F. (COAH, USF)	STA
Cattleya crispa Lindl.	Living collection (El Manantial, Florencia)	CAR, SJF
Cattleya violacea (Kunth) Rolfe	Trujillo E. 808, Calderon A. A. 263 (HUAZ)	CAR
Chondrorhyncha rosea Lindl.	Schmidt-Mumm K. s.n. (LA)	FLO
Cleistes abdita G.A. Romero & Carnevali	Palacios P. 582, Castaño N. 3184 (COAH)	FLO, SOL
Cleistes rosea Lindl.	Jaimes M. S. 1269 (COAH), Sanin D. 6454 (COL), Perdomo O. 256 (CUVC), Cumaco L. S. & Trujillo E. 42, Arias T. 990, Chaux-Varela J. 96 (HUAZ)	FLO, PAU
Cleistes tenuis (Griseb.) Schltr.	Aguilar M. 253 (COAH), Arias T. 858 (HUAZ)	SOL
Coryanthes leucocorys Rolfe	iNaturalist	BEL, FLO
Cranichis polyantha Schltr.	Madero 22 (AMES)	N/A
Cryptarrhena lunata R. Br.	iNaturalist	FLO
Cycnoches egertonianum Bateman	Perdomo O. 387 (CUVC)	FLO
Cycnoches haagii Barb.Rodr.	Dodson C. 3249 (COAH)	DON
Cyrtochilum caquetanum P. Ortiz-Valdivieso M, L.E. Álvarez & A.J. Carrillo	Ortiz-Valdivieso M. 1393 (HPUJ)	N/A
Cyrtochilum cimiciferum (Rchb.f.) Dalström	iNaturalist	SVC
Cyrtochilum divaricatum (Lindl.) Dalström	iNaturalist	SVC
Cyrtochilum flexuosum Kunth	Ramirez J. G. 5282 (JAUM), Gentry A. et al. 9046 (MO)	FLO
Cyrtochilum meirax (Rchb. f.) Dalström	Perdomo O. 416, 404 (CUVC), Arias T. 925, 954, Chaux-Varela J. 58, 60, 92(HUAZ)	FLO, PAU, PRC
Cyrtochilum midas Dalström	Perdomo O. 0195 (CUVC)	FLO
Cyrtochilum orgyale Kraenzl.	iNaturalist	SVC
Cyrtochilum porrigens (Rchb. f.) Kraenzl.	Perdomo O. 394, 400 (CUVC), Calderon A. 250, 251 (HUAZ)	PRC, FLO
Cyrtochilum ramosissimum (Lindl.) Dalström	Trujillo E. 7587 (CUVC)	PRC
Cyrtochilum scabiosum Kraenzl.	Cuatrecasas J. 8466 (COL)	FLO
Cyrtochilum trifurcatum Kraenzl.	Perdomo O. 412 (CUVC)	PRC
Cyrtochilum undulatum Kunth	iNaturalist	FLO
Cyrtochilum ventilabrum Kraenzl.	Perdomo O. 393 (CUVC)	PRC
Cyrtopodium cristatum Lindl.	Betancur J. 1548 (HUA)	SVC
Dichaea ancoraelabia C. Schweinf	Perdomo O. 267 (CUVC), Ortiz-Valdivieso M 531 (HPUJ), Mesa N. & Trujillo E. 03 Arias T. 877 (HUAZ)	BEL, FLO, SOL
Dichaea caquetana Schltr. *	Fernández-Pérez A.7240 (COL)	FLO
Dichaea hystricina Rchb.f.	Castaño N. 8705 (COAH)	BEL, FLO
Dichaea panamensis Lindl.	Dueñas H. 3060 (COL), Vasco A. 387 (HUA)	SOL
Dichaea pendula (Aubl.) Cogn.	Castaño N. 8678 (COAH), Betancur J. 1916 (COL, HUA)	BEL, SVC
Dichaea picta Rchb.f.	Jimenez E. 11 (COAH)	FLO
Dichaea rendlei Gleason	Franco-Rosselli P. 3825 (COL), Vasco A. 220, 267, 304 (HUA), Betancur J. 13560 (COAH)	SOL
Dichaea sodiroi Schltr.	Ortiz-Valdivieso M 553 (HPUJ)	FLO
Dichaea splitgerberi Rchb.f.	Trujillo E. 956 (COAH, FMB), Castaño N. 1761, Cardenas D. 40460, 44494, 48527 (COAH)	BEL, PRC, SVC, VAL
Dichaea trinitensis Gleason	Arias T. 885 (HUAZ)	SOL
Dichaea trulla Rchb.f.	Cardenas D. 42199 (COAH), Betancur J. 20668, Arevalo R.98, 306 (COL), Vasco A. 305 (HUA), Perez 663 (FMB)	BEL, FLO, SOL
Dimerandra emarginata (G. Mey.) Hoehne	Arias T. 859 (HUAZ)	FLO
Dracula alcithoe Luer & R.Escobar	iNaturalist	BEL
Duckeella adolphii Porto & Brade	Pabon M. 461, 462 , Echeverry R. 3297, Palacios P. 691, 537, 1218, Duivenvoorden J. 263 (COAH), Arbelaez E. 64 (HUA)	SOL
Duckeella caquetana Szlach. & Kolan.	Arbelaez M. V. 64 (COAH, UGDA)	SOL
Duckeella fernandezii Szlach., Kolan. & Baranow	Fernandez 20065 (COL, UGDA)	SOL
Elleanthus amethystinoides Garay	Cardenas D. 20257 (COAH)	BEL
Elleanthus ampliflorus Schltr.	Arias T. 1201 (HUAZ)	FLO
Elleanthus aurantiacus Rchb.f.	Castaño N. 7442, 8608, Cardenas D. 46146 (COAH), Mason H. L. 13954, Gentry A. 9036 (COL), Arias T. 1211 (HUAZ)	BEL, FLO. SOL
Elleanthus blatteus Garay	Arias T. 980, 1193, 1217 (HUAZ)	DON, FLO
Elleanthus columnaris Rchb.f.	Fonnegra R. 5465 (HUA, MO)	FLO
Elleanthus conifer (Rchb.f. & Warsz.) Rchb.f.	Jimenez E. 26 (COAH)	FLO
Elleanthus emberanus (Szlach. & Kolan.) J.M.H.Shaw *	Trujillo W. et al. 968 (COAH)	BEL
Elleanthus fractiflexus Schltr.	Castaño N. 8720, Betancur J. 20388, 20544 (COAH), Arias T. 1188 (HUAZ)	BEL, FLO
Elleanthus graminifolius (Barb.Rodr.) Lojtnant	Cardenas D. 20682, Perdomo O. 318, Betancur J. 20682 (COAH) Perdomo O. 318 (CUVC)	BEL, FLO
Elleanthus kermesinus Rchb.f.	Cuatrecasas J. 8766 (COL)	FLO
Elleanthus lancifolius C. Presl.	Ortiz-Valdivieso M. 459 (HPUJ), Araujo E. & Trujillo E. 28 (HUAZ)	BEL, FLO
Elleanthus oliganthus Rchb.f.	Cardenas D. 42099 (FMB), Vargas V. A. 99 (COAH), Cumaco L. S. & Trujillo E. 34, Santofimio L. M. & E. Trujillo E. 04 (HUAZ)	BEL, FLO
Elleanthus robustus Rchb. f.	Arias T. 1190 (HUAZ)	FLO
Elleanthus tillandsioides Barringer	Trujillo W. 968 (FMB), Cardenas D. 41786, 41817 (COAH)	BEL
Encyclia aspera Schltr.	Arevalo R.210 (COL), 211 (COAH)	SOL
Encyclia chloroleuca Neumann	Living collection (El Caraño, Florencia)	FLO
Encyclia leucantha Schltr.	Pabon M. 927, Arbelaez E. 787 (COAH)	SOL
Encyclia pilosa (C. Schweinf.) Carnevali & I. Rámirez	Arbelaez E. 389 (COAH)	SOL
Epidendrum acuminatum Ruiz & Pav.	Ortiz-Valdivieso M. 4171 (HPUJ)	FLO
Epidendrum acutilobum Hágsater E. & Uribe Veléz	Kapuler & Hascall 168 (COL), Arias T. 979 (HUAZ)	FLO, DON
Epidendrum amazonicoriifolium Hágsater E.	Cardenas D. 40246 (COAH)	FLO
Epidendrum angulatum Hágsater E. & J. Duarte	Moreno s.n. (AMO)	FLO
Epidendrum angustatum (T. Hashim.) Dodson C.	Ortiz-ValdiviesoM. 461 (HPUJ)	FLO
Epidendrum arachnoglossum Rchb. f. ex André	Arbelaez E. 53 (HUA)	SOL
Epidendrum arevaloi (Schltr.) Hágsater E.	Ortiz-Valdivieso M. 473 (HPUJ), Hágsater E. s.n. (AMO), Arias T. 1196 (HUAZ)	FLO
Epidendrum armeniacum Lindl.	Perdomo O. 302 (CUVC)	FLO
Epidendrum aura-usecheae Hágsater, Rinc.-Useche & O.Pérez	Arias T. 1014 (HUAZ)	SVC
Epidendrum barbeyanum Kraenzl.	Ortiz-Valdivieso M. 462 (HPUJ)	FLO
Epidendrum borealistachyum Hágsater E., E. Santiago & C. Fernandez	Sanin D. 6361 (COAH), 6100 (COL), 6558, 6632 (HUA), Correa M & Aldana J. 7196, Mesa N. & Trujillo E. 16 Arias T. 1199 (HUAZ)	FLO
Epidendrum brachyrepens Hágsater E.	Betancur J. 2225 (HUA)	SVC
Epidendrum caesaris Hágsater E. & E. Santiago	Estrada J. 668 (COL)	SOL
Epidendrum calanthum Rchb.f. Warsz.	Barbosa C. 8140 (COL)	SOL
Epidendrum calyptrandium Hágsater E., H. Medina & Huamantupa	Cardenas D. 41772 (COAH, FMB)	BEL
Epidendrum chorandrochilum F.Lehm. & Kraenzl.	Perdomo O. 235 (CUVC)	FLO
Epidendrum cleistocoleum Hágsater E. & E. Santiago	iNaturalist	SVC
Epidendrum cochlidium Lindl.	Jimenez E. 1 (HUA)	FLO
Epidendrum compressibulbum D.E.Benn. & Christenson	Arias, T. 926 (HUAZ)	FLO
Epidendrum compressum Griseb.	Cuatrecasas J. 27127 (COL), Trujillo W. 816 (HUA), Mesa N. & Trujillo E. 18 (HUAZ)	CAR, FLO
Epidendrum x communis Hágsater Ined	Arias T. 997 998 (HUAZ)	SVC
Epidendrum coronatum Ruiz & Pav	Arias T. 863 (HUAZ)	CAR, SJF
Epidendrum cuneatum Schltr.	Arias T. 960 (HUAZ)	CAR, SJF
Epidendrum cupreum F. Lehm. & Kraenzl.	Ortiz-Valdivieso M. 573 (HPUJ)	FLO
Epidendrum cylindraceum Lindl.	Arias T. 1204 (HUAZ)	FLO
Epidendrum erosum Ames & C.Schweinf.	Hoyos s.n. (AMO)	FLO
Epidendrum excisum Lindl.	iNaturalist	SVC
Epidendrum flexuosum G.Mey.	iNaturalist	SVC
Epidendrum filamentosum Kraenzl.	Perdomo O. 272, 413 (CUVC) Chaux-Varela J. 34, Arias T. 988, Chaux-Varela J. 98 (HUAZ)	FLO, DON
Epidendrum fimbriatum Kunth	Arias, T. 1198, Calderon A. 256 (HUAZ)	FLO
Epidendrum geminiflorum Kunth	iNaturalist	SVC
Epidendrum ibaguense Kunth	Cardiel J. M. 59 (COL), Arias T. 993 (HUAZ)	DON, FLO, SOL
Epidendrum lacustre Lindl.	Forero E. 9816, Palacios P. 859, 1192, 1201, 1226, Arbelaez E. 53, 731, Duivenvoorden J. 607, Sanin D. 6362 (COAH), Restrepo D. 344 (HUA)	FLO, SOL
Epidendrum longicolle Lindl.	Cumaco L. S. & E. Trujillo E. 16 (HUAZ)	FLO
Epidendrum macrocarpum Rich.	Marin C. 2896 (COAH, COL), Velayos M. 6455 (COL)	FLO, MOR, SOL
Epidendrum macrum Dressler	Ortiz-Valdivieso M 528 (HPUJ, AMO)	FLO
Epidendrum magnicallosum C. Schweinf.	Arevalo R. 46, 91, 165 (COL)	SOL
Epidendrum mamapachae Hágsater, F.O. Espinosa & E. Santiago	iNaturalist	SVC
Epidendrum melinanthum Schltr.	Plazas L. L. et al. 42 (HUAZ)	FLO
Epidendrum microcapitellatum Hágsater, Medina Tr. & E.Santiago	iNaturalist	FLO
Epidendrum micronocturnum Carnevali & G.A. Romero	Arevalo R. 40 (COL)	SOL
Epidendrum microphyllum Lindl.	Arevalo R. 201 (COL)	SOL
Epidendrum mora-retanae Hágsater E.	Living collection (El Caraño, Florencia)	FLO
Epidendrum myrmecophorum Barb. Rodr.	Perdomo O. 275, 284 (CUVC), Arbelaez E. 256, 379 (HUA)	CAR, FLO, MOR, SOL
Epidendrum nocturnum Jacq.	Cardenas D. et al. 42156 (FMB), Sanchez M. 1943, 1942, 1941, Arbelaez E. 888, Franco-Rosselli P. 3730 (COAH), Trujillo E. 815, Arias T. 874-876, 959 ( HUAZ)	BEL, CAR, DON, FLO, SJF, SOL
Epidendrum orbiculatum C. Schweinf.	Ortiz-Valdivieso M. 573 (HPUJ)	SVC
Epidendrum orchidiflorum Salzm. ex Lindl.	Arbelaez E. 379 (HUA), Arbelaez E. 730, 815, 776, Sanin D. 6642, Cardenas D. 45063, 48634 (COAH), , Croat T. et al. 100480, Araujo D. & Trujillo E. 17, Arias T. 865 (HUAZ), Davidse G. 5612, Hermann F. J. 11257, Manson H. L. 13949 (COL)	CAR, FLO, SOL
Epidendrum porphyreonocturnum Hágsater & R.Jiménez	Perdomo O. 179 (CAUP)	FLO
Epidendrum portokalium Hágsater E. & Dodson C.	Cuatrecasas J. 9002 (COL)	FLO
Epidendrum putumayoense Hágsater E. & L. Sanchéz	Valencia E. & Hágsater E. 11640 (AMO)	N/A
Epidendrum radicans Pav. ex Lindl.	Polania O. L. & Trujillo E. 5 (HUAZ)	FLO
Epidendrum rhodochilum (Schltr.) Hágsater E. & Dodson C.	Trujillo W. s. n. (AMO)	BEL
Epidendrum rhombochilum L.O. Williams	Betancur J. et al. 20224 (COAH)	BEL
Epidendrum rigidum Jacq.	Ortiz-Valdivieso M 471 (HPUJ), Polania O. L. & Trujillo E. 1, Cumaco L. S. & Trujillo E. 15 (HUAZ), Groenendijk J. s.n. (MA)	FLO, SOL
Epidendrum rugulosum Schltr.	Sanin D. 6640 (HUA)	FLO
Epidendrum sanctae-rosae Hágsater E., Sauleda, Uribe Vélez & E. Santiago	Perdomo O. 322, 424 (CUVC)	FLO
Epidendrum saxatile Lindl.	Trujillo E. et al. 1038 (COAH), Arias T. 967 (HUAZ)	BEL, DON
Epidendrum sculptum Rchb.f.	Cardenas D. 41772 (COAH, FMB)	BEL
Epidendrum secundum Jacq.	Betancur J. 20457 (COAH), Correa M. et al. 4605 (HUAZ), Barbosa C. et al. s.n. (MA)	BEL, FLO, PRC, SOL
Epidendrum spilotum Garay & Dunst.	Escobar R. 5270 (AMO)	N/A
Epidendrum stenobractistachyum Hágsater E. & E. Santiago	Cuatrecasas J. 8426 (COL)	FLO
Epidendrum strobiliferum Rchb.f.	Cardenas D. 46422 (COAH)	SOL
Epidendrum teuscherianum A.D.Hawkes	Chaux-Varela J. 102, 103, 108 (HUAZ)	DON
Epidendrum tridens Poepp. & Endl.	Franco-Rosselli P. et al. 3730 (COL)	SOL
Epidendrum tumuc-humaciense (Veyret) Carnevali & G.A. Romero	Barbosa C. et al. 8154, Arbelaez E. & Castro F. 888, Castro F.viejo et al. 335, Franco-Rosselli P. et al. 3636 (COL)	SOL
Epidendrum uleinanodes Hágsater E.	Groenendijk 33 (COAH)	SOL
Epidendrum vinosum Schltr.	iNaturalist	PAU
Epidendrum whittenii Hágsater E. & Dodson C.	Coca et al. 9207b (FAUC)	SJF
Epistephium hernandii Garay	Arbelaez E. 276 (COAH)	SOL
Epistephium parviflorum Lindl.	Palacios P. 864, Castro F. 10974 (COAH)	SOL
Epistephium subrepens Hoehne	Palacios P. 581, 760, 2437, Ospina H. 1141, Gentry A. 65171, Restrepo D. 9, Duivenvoorden J. 215 (COAH)	SOL
Eriopsis biloba Lindl.	Arbelaez E. 172 (COAH), Palacios P. 2415 (COL), Barbosa C. 7631 (FMB)	SOL
Eriopsis sceptrum Rchb.f. & Warsz.	Cardenas D. 46424 (COAH)	SOL
Erycina glossomystax (Rchb.f.) N.H.Williams & M.W.Chase	Arias T. 961 (HUAZ)	DON
Erycina pumilio (Rchb. f.) N.H. Williams & M.W. Chase	Atwood J. T. & Mora D. s.n.	N/A
Erycina pusilla (L.) N.H. Williams & M.W. Chase	von Sneidern K. 1075, Castroviejo S. 322, Perez-Arvelaez E. 370 (COL), Betancur J. 2349 (HUA)	BEL, FLO, SVC
Eulophia alta (L.) Fawc. & Rendle	Perdomo O. 342 (CUVC), Betancur J. 2214 (HUA)	BEL, SVC
Galeandra macroplectra G.A. Romero & Warford	Galeano G. 2249 (COL)	SOL
Galeandra stangeana Rchb. f.	Franco-Rosselli P. 3860 (COL)	SOL
Galeottia negrensis Schltr.	Mendoza H. 10283, Cardenas D. 48408 (COAH)	SOL, SVC
Gongora atropurpurea Hook.	iNaturalist	SVC
Gongora portentosa Linden & Rchb.f.	Living collection (El Caraño, Florencia)	FLO
Habenaria mesodactyla Griseb.	Franco-Rosselli P. 2410 (COL)	SOL
Habenaria monorhiza Rchb. f.	Orozco C. I. 2768 (COL), Goudot J. s.n. (P), Arias T. 756, 992, 1011, Chaux-Varela J. 107 (HUAZ)	FLO, DON, PAU, PRC, SOL, SVC
Houlletia lowiana Rchb.f.	Cardenas D. 46013 (COAH)	BEL
Houlletia sanderi Rolfe	Perdomo O. 307 (CUVC)	FLO
Hylaeorchis petiolaris (Schltr.) Carnevali & G.A.Romero	iNaturalist	BEL
Ionopsis satyrioides (Sw.) Rchb.f.	Perdomo O. 345 (CUVC)	ALB, BEL
Ionopsis utricularioides (Sw.) Lindl.	Trujillo E. 846 (COAH), Idobro J. M. 8590 (COL)	CAR
Jacquiniella globosa (Jacq.) Schltr.	Living collection (El Caraño, Florencia)	FLO
Jacquiniella teretifolia (Sw.) Britton & P.Wilson	Betancur J. 20543, 20658 (COAH)	BEL, FLO
Koellensteinia graminea Rchb.f.	iNaturalist	SVC
Laelia rosea (Lindl.) C.Schweinf.	Calderon A. 260, 261, Chaux-Varela J. 43 (HUAZ)	CAR, FLO
Lepanthes agglutinata Luer	Cardenas D. 41969 (FMB, MO, COAH, NYCB), Trujillo E. 7691, 7705, 7949 (CUVC)	BEL, FLO, PRC
Lepanthes auriculata Luer	Trujillo E. 7693 (CUVC)	PRC
Lepanthes delhierroi Luer & Hirtz	Arias T. 1186 (HUAZ)	FLO
Lepanthes florenciana J.S.Moreno & Hoyos	D. Hoyos, O. López & A. Fonseca 945 (COAH, HUAZ)	FLO
Lepanthes forceps Luer & R. Escobar	Living collection (El Caraño, Florencia)	FLO
Lepanthes hirtzii Luer	Trujillo E. 7687 (CUVC)	PRC
Lepanthes mucronata Lindl.	Arias T. 1234 (HUAZ)	FLO
Lepanthes nontecta Luer	iNaturalist	SVC
Lepanthes tachirensis Foldats	Arias T. 1232 (HUAZ)	FLO
Lepanthes wageneri Rchb. f.	Trujillo E. 7689 (CUVC)	PRC
Lockhartia acuta Rchb.f.	iNaturalist	CAR
Lockhartia micrantha Rchb.f.	Betancur J. 2226 (COL, HUA), Arias, T. 989 (HUAZ)	DON
Lycaste fuscina Oakeley	iNaturalist	SVC
Lycaste macrobulbon Lindl.	iNaturalist	SVC
Lycaste macrophylla Lindl.	iNaturalist	SVC
Lycomormium fiskei H.R. Sweet	Ortiz-Valdivieso M. 1365 (HPUJ)	N/A
Lycomormium schmidtii Á. Fernández	Fernandez 7248 (COAH)	FLO
Macradenia purpureorostrata G. Gerlach	Romero 4082 (COL)	PRC
Macroclinium manabinum (Dodson C.) Dodson C.	iNaturalist	FLO
Malaxis histionantha (Link, Klotzsch & Otto) Garay & Dunst.	iNaturalist	SVC
Masdevallia amanda Rchb.f. & Warsz.	Perdomo O. 395 (CUVC), Ortiz-Valdivieso M. 4185 (HPUJ), Arias, T. 1187 (HUAZ)	FLO, PRC
Masdevallia constricta Poepp. & Endl.	iNaturalist	FLO
Masdevallia ensata Rchb. f.	Trujillo E. 7698 (CUVC)	FLO
Masdevallia picturata Rchb.f.	Arias, T. 1230 (HUAZ)	FLO
Masdevallia tubulosa Lindl.	Polania & Trujillo E. 10 (HUAZ), Trujillo E. 7696 (CUVC)	FLO, PRC
Masdevallia virgo-cuencae Luer & Andreetta	Perdomo O. 423 (CUVC)	FLO, SVC
Maxillaria acuminata Lindl.	Perdomo O. 199 (CUVC)	FLO
Maxillaria aequiloba Schltr.	Trujillo E. 7561, Perdomo O. 399 (CUVC)	FLO, PRC
Maxillaria alba Lindl.	Ortiz-Valdivieso M. 467 (HPUJ)	BEL
Maxillaria anceschiana Molinari	Correa M & Trujillo E. 5344 (HUAZ)	FLO
Maxillaria aureoglobula Christenson	Perdomo O. 292, 349 (CUVC), Chaux-Varela J. 36 (HUAZ)	BEL, FLO
Maxillaria aurea (Poepp. & Endl.) L.O.Williams	Cardenas D. 48633 (COAH) , Sanin D. 6569 (COL), Perdomo O. 411 (CUVC), Diaz et al. 38, Santofimio L. M. & Trujillo E. 12, Molina A. 31, Arias T. 1202 (HUAZ)	FLO, PRC
Maxillaria auyantepuiensis Foldats	Trujillo W. 1041 (COAH), Ortiz-Valdivieso M. 556 (HPUJ)	BEL, FLO
Maxillaria bicallosa (Rchb. f.) Garay	Betancur J. 20637 (COAH), Perdomo O. 370, 384 (CUVC), Chaux-Varela J. 35 (HUAZ)	BEL, FLO
Maxillaria bolivarensis C.Schweinf.	Trujillo E. 957 (COAH), Perdomo O. 346, 382 (CUVC)	BEL, FLO
Maxillaria brachybulbon Schltr.	Perdomo O. 285 (CUVC)	FLO
Maxillaria camaridii Rchb. f.	Trujillo E. 812 (HUAZ), Cardenas D. 41996, 44563 (COAH)	BEL, CAR, FLO, SVC
Maxillaria carinulata Rchb.f.	Santofimio L. M. & Trujillo E. 6 (HUAZ)	FLO
Maxillaria cassapensis Rchb. f.	Trujillo E. 7700, Perdomo O. 401 (CUVC)	PRC
Maxillaria crassifolia (Lindl.) Rchb.f.	Franco-Rosselli P. 4153, Arevalo R. 68, 157 (COL), Perdomo O. 370 (CUVC)	BEL, SOL, PRC
Maxillaria cruentata (Arévalo & Bergq.) Molinari & Mayta	Arevalo R. 1080 (COL, WIS)	SOL, STA
Maxillaria cryptobulbon Carnevali & J.T. Atwood	Londoño 871 (UDBC)	PRC
Maxillaria cuzcoensis C. Schweinf.	Dodson C. 3255 (SEL)	FLO
Maxillaria discolor (G. Lodd. ex Lindl.) Rchb. f.	Pabon M. 544, Arevalo R.218, Betancur J. 20650 (COAH), Vasco A. 342 (HUA), Trujillo E. 806, Arias T. 848, 849, 853, 867, Chaux-Varela J. 38 (HUAZ)	BEL, SOL, CAR, PRC, SVC
Maxillaria dunstervillei Carnevali & I.Ramirez J. G.	Castaño N. 8572 (COAH)	BEL, PRC
Maxillaria ecuadorensis Schltr.	Perdomo O. 274 (CUVC), Santofimio L. M. & Trujillo E. 10 (HUAZ)	FLO
Maxillaria egertoniana (Bateman) Molinari	Living collection (El Manantial, Florencia)	SJF
Maxillaria embreei Dodson C.	Araujo D. & Trujillo E. 3, Arias T 1219 (HUAZ), Castaño N. 8843 (COAH), Perdomo O. 321 (CUVC)	BEL, FLO, SOL
Maxillaria equitans (Schltr.) Garay	iNaturalist	CAR
Maxillaria erikae Molinari	Perdomo O. 0167 (CUVC)	FLO
Maxillaria exaltata (Kraenzl.) C. Schweinf.	Ortiz-Valdivieso M. 4172 (HPUJ), Araujo D. & Trujillo E. 32 (HUAZ)	FLO
Maxillaria fractiflexa Rchb. f.	Perdomo O. 391 (CUVC)	PRC
Maxillaria imbricata Barb. Rodr.	Arias, T. 957, 958, 970, 1016 (HUAZ)	DON, FLO, PAU, SVC
Maxillaria inaequisepala (C. Schweinf.) Molinari	Prado et al. 614 (FMB)	SOL
Maxillaria kegelii Rchb.f.	Arevalo R. 276 (COAH), Correa M. 9932 (HUAZ)	SOL
Maxillaria lepidota Lindl.	iNaturalist	FLO
Maxillaria longipetala Ruiz & Pav.	iNaturalist	SVC
Maxillaria longipetiolata Ames & C. Schweinf.	Perdomo O. 262 (CUVC), Trujillo E. 1041 (HUAZ)	BEL, FLO
Maxillaria longissima Lindl.	Araujo D. & Trujillo E. 4, Arias T. (HUAZ), Perdomo O. 233 (CUVC)	FLO
Maxillaria mapiriensis (Kraenzl.) L.O. Williams	Perdomo O. 323 (CUVC), Arias T. 965 (HUAZ)	FLO, DON
Maxillaria meridensis Lindl.	Cuatrecasas J. 9121 (COL), Araujo D. & Trujillo E. 4, Cumaco L. S. & Trujillo E. 32, Pinilla J. et al. 32, Plazas L. L. et al. 37, Chaux-Varela J. 90, Arias T .12078 (HUAZ)	FLO
Maxillaria nasuta Rchb. f.	Living collection (El Manantial, Florencia)	SOL
Maxillaria notylioglossa Rchb. f.	Perdomo O. 179 (CUVC)	FLO
Maxillaria novoae Molinari	Perdomo O. 0173 (CUVC)	FLO
Maxillaria nubigena (Rchb. f.) C. Schweinf.	Santofimio L. M. & Trujillo E. 16, Correa M & Trujillo E. 4903 (HUAZ)	FLO
Maxillaria obtusa (Lindl.) Molinari	Barbosa C. 7543 (COAH), Franco-Rosselli P. et al. 3814 (COL, MO)	SOL
Maxillaria parkeri Hook.	Gentry A. 65290 (COAH, MO) Arevalo R. 154, 267, 325 (COL), Prado L. F. 526, 542 (COAH, MO, COL)	SOL
Maxillaria parviflora (Poepp. & Endl.) Garay	Gentry A. 65290 (COAH, MO) Arevalo R.154, 267, 325 (COL) Arias T. 1001, Chaux-Varela J. 104 (HUAZ)	BEL, DON, FLO, SVC
Maxillaria pendens Pabst	Living collection (El Caraño, Florencia)	FLO
Maxillaria pergracilis (Schltr.) Schuit. & M.W. Chase	Perdomo O. 372 (CUVC)	BEL, FLO
Maxillaria plicata Schltr.	Arias, T. 1205 (HUAZ)	FLO
Maxillaria porrecta Lindl.	Perdomo O. 273, 340 (CUVC), Polania D. & Trujillo E. 6, Arias T. 928, 963, 1204 (HUAZ)	BEL, DON, FLO
Maxillaria proboscidea Rchb. f.	Arias T. 850, 868 (HUAZ)	SOL
Maxillaria pterocarpa Barb. Rodr.	Dodson C. 3247 (SEL)	FLO
Maxillaria ringens Rchb. f.	Ortiz-Valdivieso M 529 (HPUJ)	FLO
Maxillaria sanantonioensis Christenson	Living collection (El Caraño, Florencia)	FLO
Maxillaria setigera Lindl.	Cardenas D. 48631 (COAH)	FLO
Maxillaria soulangeana Molinari	Living collection (El Caraño, Florencia)	BEL
Maxillaria splendens Poepp. & Endl.	Ortiz-Valdivieso M. 554, 4241(HPUJ)	FLO
Maxillaria striata Rolfe	Trujillo E. s.n. (CUVC)	FLO
Maxillaria subrepens (Rolfe) Schuit. & M.W. Chase	Arevalo R. 87 (COL)	SOL
Maxillaria tenuis C.Schweinf.	Arevalo R. 85, 362 (COAH, COL)	BEL, SOL
Maxillaria uncata Lindl.	Arevalo R. 213 (COAH), Arias, T. 915 (HUAZ)	SOL
Maxillaria villosa (Barb. Rodr.) Cogn.	Prado 508, Restrepo 866 (COAH)	SOL
Maxillaria violaceopunctata Rchb. f.	Sastre R. D. 5061 (P)	SOL
Miltoniopsis phalaenopsis (Linden & Rchb. f.) Garay & Dunst.	Cabezas 1752 (JBB)	SVC
Muscarella cryptophyta (Barb.Rodr.) Bogarín & Karremans	Arias T. 918 (HUAZ)	FLO
Muscarella samacensis (Ames) Luer	Ortiz-Valdivieso M 474 (HPUJ), Chaux-Varela J. 53 (HUAZ)	FLO
Myoxanthus affinis (Lindl.) Luer link.alt	Living collection (El Manantial, Florencia)	SJF
Myoxanthus cimex (Luer & R. Escobar) Luer	Perdomo O. 266, 415 (CUVC)	FLO
Myoxanthus merae (Luer) Luer	Arias, T. 1020 (HUAZ)	SVC
Myoxanthus monophyllus Poepp. & Endl.	iNaturalist	SVC
Myoxanthus reymondii (H.Karst.) Luer	Arias, T. 974, Chaux-Varela J. 86 (HUAZ)	DON
Myoxanthus xiphion Luer	Perdomo O. 180, 414 (CUVC)	FLO
Notylia barkeri Lindl.	Arias T. 846, 847 (HUAZ)	SOL
Notylia platyglossa Schltr.	Perdomo O. 271 (CUVC)	VAL
Notylia sagittifera (Kunth) Link, Klotzsch & Otto	iNaturalist	MIL
Octomeria colombiana Schltr.	Trujillo E. 1039 (COAH, HUAZ), Arias T.973, Chaux-Varela J. 87 (HUAZ)	DON, BEL
Octomeria erosilabia C.Schweinf.	Arevalo R 84 (COL), Arevalo R. 242, van der Wal 231 M. (COAH), Vasco A. 242, 255 (HUA)	SOL
Octomeria exigua C.Schweinf.	Arevalo R. 356 (COL), Gonzalez M. F. 2693 (COAH, COL)	FLO, SOL
Octomeria grandiflora Lindl.	Arevalo R. 367 (COL), Mesa N. & Trujillo E. 07 (HUAZ)	FLO, SOL
Octomeria minor C. Schweinf.	Vasco A. 188, 203 (COL)	SOL
Octomeria scirpoidea (Poepp. Endl.) Rchb.f.	Cardenas D. 6854 (COAH), Arevalo R. 273 (COL), Vasco A. 202 (HUA)	SOL
Octomeria surinamensis H. Focke	Arevalo R. 90, 152, 246, 266, 348 (COL)	SOL
Octomeria taracuana Schltr.	Velayos 6421 (MA), Franco-Rosselli P. 4148 (COL)	SOL
Octomeria tridentata Lindl.	Dodson C. 3245 (SEL)	FLO
Odontoglossum paniculatum Dalström & Deburghgr.	iNaturalist	SVC
Oliveriana brevilabia (C. Schweinf.) Dressler & N.H. Williams	iNaturalist	SVC
Oncidium abortivum Rchb. f.	Betancur J. 2197 (HUA)	SVC
Oncidium alexandrae (Bateman) M.W. Chase & N.H. Williams	Luteyn J. L. et al. 4958, Sanin D. 6395 (COL), Calderon A. 248 (HUAZ), Gentry A. el at. 9183 (MO)	FLO, PRC
Oncidium baueri Lindl.	Trujillo E. 549 (COAH, HUAZ), Calderon A. 249 Arias T. 995. 1214 (HUAZ)	DON, FLO, SOL
Oncidium citrinum Lindl.	Ortiz-Valdivieso M 550 (HPUJ)	FLO
Oncidium eliae (Rolfe) M.W.Chase & N.H.Williams	Perdomo O. 409 (CUVC)	FLO, PRC
Oncidium ensatum Lindl.	iNaturalist	SVC
Oncidium fuscatum Rchb. f.	Correa M. et al. 5113 (HUAZ)	FLO
Oncidium gramineum (Poepp. & Endl.) M.W.Chase & N.H.Williams	Perdomo O. 362, 3623 (CUVC), Arias T. 920, Chaux-Varela J. 52 (HUAZ)	BEL, FLO
Oncidium orthotis Rchb. f.	Perdomo O. 348, 405 (CUVC)	BEL, PRC
Oncidium poikilostalix (Kraenzl.) M.W.Chase & N.H.Williams	iNaturalist	SVC
Oncidium putumayense (P.Ortiz) M.W.Chase & N.H.Williams	iNaturalist	SVC
Oncidium sphacelatum Lindl.	Betancur J. 1666 (HUA)	SVC
Ornithocephalus bryostachys Schltr.	Hoyos F. s.n. (HUAZ)	FLO
Otoglossum globuliferum (Kunth) N.H.Williams & M.W.Chase	Cardenas D. 48646 (COAH)	FLO
Otoglossum serpens (Lindl.) N.H.Williams & M.W.Chase	Ramirez J. G. 5204 (COAH), Perdomo O. 249, Trujillo E. 7623 (CUVC)	FLO
Palmorchis guianensis (Schltr.) C. Scweinf. & Correll	Duivenvoorden J. 949 (MO, COAH)	SOL
Palmorchis puber (Cogn.) Garay	Cardenas D. 48406, Castro F. 11280 (COAH)	SOL, SVC
Paphinia cristata (Lindl.) Lindl.	Trujillo E. 3858 (HUAZ)	SOL
Paphinia lindeniana Rchb.f.	Bernal R. 533 (COL)	SJF
Peristeria guttata Knowles & Westc.	Sanchez M. 28 (HUAZ)	CAR
Platystele alucitae Luer	Sanin D. 6490 (COAH)	FLO
Pleurothallis bivalvis Lindl.	Arias, T. 972 (HUAZ)	DON, FLO
Pleurothallis bicornis Lindl.	Arias T. 1229 (HUAZ)	FLO
Pleurothallis chloroleuca Lindl.	iNaturalist	SVC
Pleurothallis cordata (Ruiz & Pav.) Lindl.	Perdomo O. 422, 398 (CUVC), Arias T. 1221 (HUAZ)	FLO, PRC
Pleurothallis discoidea Lindl.	Arias, T. 953 (HUAZ)	PAU
Pleurothallis languida Luer & R.Escobar	iNaturalist	SVC
Pleurothallis manicosa Luer & R. Escobar	iNaturalist	BEL
Pleurothallis matudana C. Schweinf.	Living collection (El Manantial, Florencia)	SJF
Pleurothallis microcardia Rchb.f.	Betancur J. 20415 (COAH)	BEL, SVC
Pleurothallis octavioi Luer & R. Escobar	Arias T. 1192 (HUAZ)	FLO, SVC
Pleurothallis phalangifera (C. Presl) Rchb. f.	Trujillo E. 7946 (CUVC)	FLO
Pleurothallis pruinosa Lindl	iNaturalist	BEL
Pleurothallis ruberrima Lindl.	Jimenez E. 33 (COAH)	FLO
Pleurothallis ruscifolia (Jacq.) R.Br.in W.T.Aiton	Castaño N. 9230 (COAH)	BEL, FLO
Pleurothallis sandemanii Luer	Living collection (El Caraño, Florencia)	FLO
Pleurothallis sphaerantha Luer	Living collection (El Manantial, Florencia)	FLO
Polycycnis barbata (Lindl.) Rchb. f.	Perdomo O. 354, 378 (CUVC)	BEL, FLO
Polyotidium huebneri (Mansf.) Garay	Benavides A. 1292 (HUA)	SOL
Polystachya foliosa (Hook.) Rchb.f. in Walp.	Rodriguez W. D. 6973, Cardenas D. 24841, Sanin D. 6465 (COAH), Trujillo E. & Marin 183, Cumaco L. S. & Trujillo E. 23, Trujillo E. et al. 1512, Arias T. 855, 877, 1002 (HUAZ)	CAR, FLO, SOL, SVC
Polystachya stenophylla Schltr.	Trujillo E. et al. 824, Mesa N. & Trujillo E. 8 (HUAZ)	CAR, MON
Ponthieva fertilis (F. Lehm. & Kraenzl.) Salazar	iNaturalist	SVC
Prescottia cordifolia Rchb.f.	Diaz J. 369 (COAH)	PRC
Prescottia stachyodes (Sw.) Lindl.	Cuatrecasas J. 9070 (COL)	FLO
Prosthechea aemula (Lindl.) W.E.Higgins	Romero R. 4136 (MO, COL)	CAR
Prosthechea chimborazoensis (Schltr.) W.E.Higgins	Mendoza H. 497 (FMB)	SOL
Prosthechea cochleata (L.) W.E.Higgins	iNaturalist	SVC
Prosthechea crassilabia (Poepp. & Endl.) Carnevali & I.Ramírez	Stevenson P. 961 (COAH), Arias T. 994 (HUAZ)	FL, PAU, SVC
Prosthechea grammatoglossa (Rchb.f.) W.E.Higgins	Arias, T. 1018 (HUAZ)	SVC
Prosthechea pygmaea (Hook.) W.E.Higgins	iNaturalist	SVC
Prosthechea tigrina (Linden ex Lindl.) W.E. Higgins	Living collection (El Caraño, Florencia)	FLO, SVC
Prosthechea venezuelana (Schltr.) W.E. Higgins	Living collection (El Manantial, Florencia)	N/A
Prosthechea vespa (Vell.) W.E. Higgins	Perdomo O. 253, 367 (CUVC), Santofimio L. M. & Trujillo E. 8, 15 (HUAZ), Arevalo R. 198, Castaño N. 8544, Cardenas D. 48640 (COAH)	BEL, FLO, SOL
Psilochilus macrophyllus (Lindl.) Ames	Castaño N. 7500, 8785, Betancur J. 20322 (COAH)	BEL
Psychopsis sanderae (Rolfe) Lückel & Braem	Living collection (El Manantial, Florencia)	NA
Pterostemma escobarii (Dodson C.) M.W. Chase & N.H. Williams	iNaturalist	SVC
Rodriguezia bracteata (Vell.) Hoehne	Living collection (El Manantial, Florencia)	ALB, BEL, FLO, SJF
Rodriguezia claudiae Chiron	iNaturalist	SJF
Rodriguezia granadensis Rchb.f.	iNaturalist	SVC
Rodriguezia lanceolata Ruiz & Pav.	Diaz et al. 101 (UDBC)	FLO, SOL
Rudolfiella floribunda (Schltr.) Hoehne	Ortiz-Valdivieso M 999 (HPUJ)	PRC
Rudolfiella picta (Schltr.) Hoehne	Perdomo O. 280, 343 (CUVC)	BEL, FLO
Sacoila lanceolata (Aubl.) Garay	Castro F. 67608 (COAH)	PRC
Sarcoglottis neillii Salazar & Tobar	Calderon A. 264 (HUAZ)	FLO
Scaphosepalum cimex Luer & Hirtz	Living collection (El Caraño, Florencia)	FLO
Scaphyglottis aurea (Rchb.f.) Foldats	Velayos 6870 (COL)	SOL
Scaphyglottis bidentata (Lindl.) Dressler	Giraldo 3311 (COAH), Estrada 666, Velayos 6514 (COL)	BEL, SJF
Scaphyglottis boliviensis (Rolfe) B.R.Adams	Perdomo O. 428 (CUVC), Arias T. 871, 903 (HUAZ)	BEL, FLO, CAR
Scaphyglottis caquetana Szlach. & Kolan.	Cardenas D. et al. 6899 (COAH)	SJF
Scaphyglottis graminifolia (Ruiz & Pav.) Poepp. & Endl.	Perdomo O. 418 (CUVC), Chaux-Varela J. 37, Arias T. 905 (HUAZ)	FLO, SJF, SOL
Scaphyglottis imbricata (Lindl.) Dressler	Living collection (El Manantial, Florencia)	SJF
Scaphyglottis longicaulis S. Watson	Cumaco L. S. & Trujillo E. 7, Mesa N. & Trujillo E. 2, Santofimio & Trujillo E. 11 (HUAZ)	BEL, SJF
Scaphyglottis obtusisepala Szlach. & Kolan.	Trujillo E. 1042 (COAH)	BEL
Scaphyglottis prolifera (Sw.) Cogn.	Aguilar M. 251 (COAH)	FLO
Scaphyglottis punctulata (Rchb. f.) C. Schweinf.	Trujillo E. 7664, 7863 (CUVC), Arias T. 966, 1200, 1209 (HUAZ)	DON, FLO, PRC
Scaphyglottis stellata Lodd. ex Lindl.	Rodriguez M. 3641, Cardenas D. 48550, 6932, Gonzalez M. F. 2617, Stevenson P. 1399, Velayos M. 6412 (COAH), Cardenas D. 6932 (MO), Trujillo E. 885 (HUA), Arevalo R. 88 (COL), Arias T. 869, 905, 962, Chaux-Varela J. 42 (HUAZ)	CAR, DON, FLO, SJF, SOL, SVC
Sertifera purpurea Lindl. & Rchb.f.	Sanin D. 6098 (COAH)	FLO
Sobralia biflora Ruiz & Pav.	Trujillo E. 887 (HUAZ)	SJF
Sobralia crocea (Poepp. & Endl.) Rchb.f.	Cardenas D. 42426 (FBM, COAH), Betancur J. 20496 (COAH), Trujillo E. 7985 (CUVC)	BEL, FLO
Sobralia decora Bateman	Arevalo R. 346 (COAH)	SOL
Sobralia fimbriata Poepp. & Endl.	Perdomo O. 337 (CUVC)	BEL
Sobralia fragrans Lindl.	Castaño N. 7582, Cardenas D. 46381, Betancur J. 20594 (FMB), Palacios P. 2578 (COL)	BEL, SOL
Sobralia granitica G.A.Romero-Gonzalez MF & Carnevali	Castro F. 10841 (COAH), Arias T. 1015 (HUAZ)	SOL, SVC
Sobralia klotzscheana Rchb.f.	Betancur J. 20458 (COAH), Romero R. 4053 (COL), Arias T. 991, 1015 (HUAZ)	BEL, PAU
Sobralia leucoxantha Rchb. f.	Polania D. & Trujillo E. 4 (HUAZ)	FLO
Sobralia liliastrum Lindl.	Pabon M. 971, Franco-Rosselli P. 3237, 2417, 3718 (COL), Palacios P. 1164, Arbelaez E. 326, Cardenas D. 4135 (COAH), Cumaco L. S. & Trujillo E. 33 (HUAZ), Cardiel J. M. 1010 (MA)	FLO, SOL
Sobralia macrophylla Rchb.f	Mesa N. & Trujillo E. 06, 22 (HUAZ), Cuatrecasas J. 9119, Fernandez A. 20079 (COL), Vasco A. 306 (HUA)	FLO, SOL
Sobralia roezlii Rchb. f.	iNaturalist	FLO
Sobralia sessilis Lindl.	Living collection (El Manantial, Florencia)	BEL
Sobralia violacea Linden ex Lindl	Barbosa C. 8109, Gonzalez M. F. 2270, Palacios P. 2932, 2880 (COL)	SOL
Sobralia virginalis Peeters & Cogn. In Cogn. & Goos.	iNaturalist	FLO, SVC
Specklinia grobyi (Lindl.) F.Barros	Escobar R. 5051 (MO)	STA
Specklinia picta (Lindl.) Pridgeon & M.W.Chase	Cardenas D. et al. 48247 (COAH), Arevalo R.217 (COL)	SOL, SVC
Stanhopea candida Barb. Rodr.	Arias T. 854 (HUAZ)	SOL
Stelis aviceps Lindl.	Cardenas D. et al. 41680 (COAH), 41773 (FMB)	BEL
Stelis kefersteiniana (Rchb.f.) Pridgeon & M.W.Chase	iNaturalist	SOL
Stelis lindenii Lindl.	Ortiz-Valdivieso M. 536 (HPUJ)	BEL
Stelis oblonga (Ruiz & Pav.) Willd.	Sanin D. 6492 (COAH, HUA)	FLO
Stelis purpurea (Ruiz & Pav.) Willd.	Perdomo O. 268, 315 (CUVC)	FLO, SVC
Stelis superbiens Lindl.	Perdomo O. 368 (CUVC)	BEL
Stenia pallida Lindl.	Arias, T. 913, 987 (HUAZ)	SJF, DON
Telipogon pogonostalix Rchb.f.	Arias, T. 981 (HUAZ)	DON
Telipogon polymerus Rchb. f.	Trujillo E. 7636, Perdomo O. 403 (CUVC)	FLO, PRC
Telipogon selbyanus N.H. Williams & Dressler	Perdomo O. 419 (CUVC)	FLO
Trichocentrum cebolleta (Jacq.) M.W.Chase & N.H.Williams	Arias T. 909, 1000, 1010, Chaux-Varela J. 40 (HUAZ)	DON, FLO, SVC
Trichocentrum helicanthum (Kraenzl.) J.M.H.Shaw	Living collection (El Manantial, Florencia)	N/A
Trichocentrum nanum (Lindl.) M.W. Chase & N.H. William	Living collection (El Manantial, Florencia)	SVC
Trichocentrum nudum (Bateman ex Lindl.) M.W.Chase & N.H.Williams	Living collection (El Manantial, Florencia)	FLO
Trichocentrum pulchrum Poepp. & Endl.	Perdomo O. 276 (CUVC)	FLO
Trichosalpinx orbicularis (Lindl.) Luer	Franco-Rosselli P. 4179, Palacios P. 2450, Arevalo R. 341 (COL), Cardenas D. 42195 (FMB)	BEL, PRC, SOL
Trizeuxis falcata Lindl.	iNaturalist	BEL
Tubella multicuspidata (Rchb.f.) Archila	Cardenas D. et al. 41704 (COAH)	BEL
Tubella pusilla (Kunth) Archila	Arias T. 870 (HUAZ), Perdomo O. 397 (CUVC)	CAR, PRC
Vanilla bicolor Lindl.	Idobro J. M. 11423 (COAH)	SOL
Vanilla guianensis Splitg.	Barona A. 4863 5192 (COAH)	CAR, SOL
Vanilla odorata C.Presl.	Barona A. 4864 (COAH)	SOL
Vanilla palmarum (Salzm. ex Lindl.) Lindl.	Cardenas D. et al. 48604, Barona 4620 (COAH)	BEL, SVC
Vanilla penicillata Garay & Dunst. in Dunst. & Garay	Franco-Rosselli P. 4258 (COL)	SOL
Vanilla pompona Schiede	Cardiel J. M. 1089 (COL)	SOL
Vanilla sprucei Rolfe	Barona A. 3124, Duivenvoorden J. 719, Restrepo D. 441 (COAH)	SOL
Vanilla trigonocarpa Hoehne	Barona A. 3125, 4611, 4612, 4613, 4615, 4616, 4617, 4618, 4619 (COAH)	BEL
Warczewiczella amazonica Rchb.f. & Warsz.	Alzate F. 980 (FAUC)	MIL
Wullschlaegelia calcarata Benth.	Cardenas D. et al. 48513 (COAH), Blanco M. et al. 233 (COAH, HUAZ)	FLO
Xerorchis amazonica Schltr.	Barona A. 1483 (COAH)	SOL
Xerorchis trichorhiza (Kraenzl.) Garay	Franco-Rosselli P. 4240 (COL)	SOL
Xylobium foveatum (Lindl.) G. Nicholson	Perdomo O. 324 (CUVC)	FLO
Xylobium leontoglossum (Rchb. f.) Rolfe	Trujillo E. et al. 7867 (CUVC)	FLO

## Sheet: Appendix2
Género	Especies			Género	Numero especies			Municipio	Abreviation	Species
Acianthera	5			Epidendrum	68			Florencia	FLO	192
Aganisia	2			Maxillaria	59			Solano	SOL	108
Anathallis	4			Pleurothallis	16			Belén de los Andaquíes	BEL	77
Aspidogyne	4			Elleanthus	14			San Vicente	SVC	67
Batemannia	1			Sobralia	14			Puerto Rico	PRC	34
Beloglottis	1			Cyrtochilum	13			El Doncello	DON	27
Bifrenaria	2			Oncidium	12			Cartagena del Chairá	CAR	24
Braemia	1			Dichaea	11			San José del Fragua	SJF	19
Brachionidium	1			Scaphyglottis	11			El Paujil	PAU	10
Brassia	1			Lepanthes	10			Albania	ALB	3
Bulbophyllum	1			Octomeria	9			Morelia	MOR	3
Campylocentrum	2			Prosthechea	9			Valparaíso	VAL	3
Catasetum	6							Milán	MIL	2
Cattleya	2							La Montañita	MON	1
Chondrorhyncha	1							Curillo	CUR	0
Cleistes	3							Solita	SOLI	0
Coryanthes	1									570
Cranichis	1
Cryptarrhena	1
Cycnoches	2		Nacionales
Cyrtochilum	13		HUAZ	210
Cyrtopodium	1		COAH	207
Dichaea	11		COL	109
Dimerandra	1		CUVC	94
Dracula	1		HUA	38
Duckeella	3		HPUJ	24
Elleanthus	14		FMB	18
Encyclia	4		UDBC	2
Epidendrum	68		FAUC	2
Epistephium	3		JAUM	2
Eriopsis	2		CAUP	1
Erycina	3		JBB	1
Eulophia	1		Internacionales	498
Galeandra	2		MO	13
Galeottia	1		AMO	7
Gongora	2		MA	4
Habenaria	2		SEL	3
Houlletia	2		P	2
Hylaeorchis	1		UGDA	2
Ionopsis	2		USF	1
Jacquiniella	2		LA	1
Koellensteinia	1		AMES	1
Laelia	1		NY	1
Lepanthes	10		WIS	1
Lockhartia	2			36
Lycaste	3
Lycomormium	2
Macradenia	1
Macroclinium	1
Malaxis	1
Masdevallia	6
Maxillaria	59
Miltoniopsis	1
Muscarella	2
Myoxanthus	6
Notylia	3
Octomeria	9
Odontoglossum	1
Oliveriana	1
Oncidium	12
Ornithocephalus	1
Otoglossum	2
Palmorchis	2
Paphinia	2
Peristeria	1
Platystele	1
Pleurothallis	16
Polycycnis	1
Polyotidium	1
Polystachya	2
Ponthieva	1
Prescottia	2
Prosthechea	9
Psilochilus	1
Psychopsis	1
Pterostemma	1
Rodriguezia	4
Rudolfiella	2
Sacoila	1
Sarcoglottis	1
Scaphosepalum	1
Scaphyglottis	11
Sertifera	1
Sobralia	14
Specklinia	2
Stanhopea	1
Stelis	6
Stenia	1
Telipogon	3
Trichocentrum	5
Trichosalpinx	1
Trizeuxis	1
Tubella	2
Vanilla	8
Warczewiczella	1
Wullschlaegelia	1
Xerorchis	2
Xylobium	2
	418

## Sheet: Apendix 3
1. Colombia. Caquetá, Umbria - 0°51´53´´ N y 76°34´49´´ W Elevation. 300 - 350 m.
Especie	Colección	Herbario
Sobralia anceps Schltr.	W. Hopp 103	B (destruido)
Stelis umbriae Schltr.	W. Hopp 110	B (destruido)
Epidendrum latilabre Ldl.	W. Hopp 109	NA
Epidendrum sculptum var. arevaloi Schltr.	W. Hopp 108	B
Lindleyella floribunda Schltr.	W. Hopp 127	B (?)
Maxillaria bolleoides Schltr.	W. Hopp 104	B (destruido)
Maxillaria rufescens Lindl.	W. Hopp 107	B (?)
Ornithidium cyperifolium Schltr.	W. Hopp 101	B (destruido)
Ornithidium rhodoleucum Schltr.	W. Hopp 105	B (destruido)
2. Colombia. Entorno a Mocoa - 1°07´14´´ N y 76°47´47´ W - Elevation 3300 m
Sertifera parviflora Schltr.	W. Hopp 45	B (destruido)
3. Colombia. Cordillera, Putumayo - 1°07´02´´ N y 76°47´30´ W Elevation 3000 m
Elleanthus congestus Schltr.	W. Hopp 45	B (destruido)
Sobralia hoppii Schltr.	W. Hopp 164	B (destruido)
Maxillaria caquetana Schltr.	W. Hopp 73	B (destruido)
4. Colombia. Entorno a Mocoa - 1°08´45´´ N y 76°36´39´ W Elevation 1000 m
Liparis colombiana Schltr.	W. Hopp 167	B (destruido)
Epidendrum rhabdobulbon Schltr.	W. Hopp 185	B (??)
5. Colombia. En árboles altos en Mocoa - 1°09´25´´ N y 76°39´13´ W Elevation 530 - 650 m
Stelis mocoana Schltr.	W. Hopp 159	B (?)
Stelis oligoblephara Schltr.	W. Hopp 133	B (destruido)
Stelis werneri Schltr.	W. Hopp 158	B (destruido)
Pleurothallis arevaloi Schltr.	W. Hopp 121	B (?)
Pleurothallis lancifera Schltr.	W. Hopp 67	B (?)
Pleurothallis mocoana Schltr.	W. Hopp 69	NA
Pleurothallis rhaphidopus Schltr.	W. Hopp 83	B
Pleurothallis ruscifolia var. caquetana Schltr.	W. Hopp 72	B (?)
Octomeria longifolia Schltr.	W. Hopp 78 (86)	B
Octomeria longerepens Schltr.	W Hopp 80	B (destruido)
Octomeria mocoana Schltr.	W. Hopp 76	B (destruido)
Scaphyglottis exilis Schltr.	W. Hopp 68	B (destruido)
Epidendrum caquetanum Schltr.	W. Hopp 181	B (destruido)
Epidendrum laxum var. mocoanum Schltr.	W. Hopp 88	B (?)
Epidendrum nocturnum var. minor Schltr.	W. Hopp 82	B (?)
Epidendrum rhopalobulbon Schltr.	W. Hopp 186	B (?)
Polystachya caquetana Schltr.	W. Hopp 160	B (destruido)
Xylobium stanhopeifolium Schltr.	W. Hopp 79	B (destruido)
Maxillaria elegans Schltr.	W. Hopp 87	B (destruido)
Maxillaria modesta Schltr.	W. Hopp 163	B (destruido)
Maxillaria verecunda Schltr.	W. Hopp 84	B (destruido)
Maxillaria witsenioides Schltr.	W. Hopp 194	B (destruido)
Camaridium caquetanum Schltr.	W. Hopp 75	B (destruido)
Camaridium sterrocaulon Schltr.	W. Hopp 132	B (destruido)
Cryptocentrum hoppi Schltr.	W. Hopp 195	B (destruido)
Cryptocentrum pergracile Schltr.	W. Hopp 71	B (destruido)
Oncidium bryocladium Schltr.	W. Hopp 157	B (destruido)
Oncidium hoppii Schltr.	W. Hopp 130	B (?)
Oncidium oberonia Schltr.	W. Hopp 207	B (?)
Sigmatostalix caquetana Schltr.	W. Hopp 81, 162	B (destruido)
Dichaea caquetana Schltr.	W. Hopp 111	B (destruido)
6. Colombia. Cordillera oriental por encima de Mocoa en las laderas del camino - 1°10´18´´ N y 76°41´27´ W Elevation 1500 m
Houlletia clarae Schltr.	W. Hopp 39, 66, 190	B (destruido)
Maxillaria saxicola Schltr.	W. Hopp 63	B (destruido)
7. Colombia. Cordillera oriental entre Pasto y Mocoa - 1°08´05´´ N y 77°02´22´ W Elevation 2500 m
Maxillaria elata Schltr.	W. Hopp 34	B (destruido)
8. Colombia. Costa Rica, cordillera oriental - 1°07´52´´ N y 76°40´40´ W - Elevation 800 m
Maxillaria hoppi Schltr.	W. Hopp 36, 38	B (destruido)
9. Colombia. En el rio Mocoa por encima del pueblo - 1°12´56´´ N y 76°40´48´ W - Elevation 800 - 900 m
Rodriguezia arevaloi Schltr.	W. Hopp 26	B (destruido)
